# Supplementary material for: Clinical Characteristics and In Vitro Analysis of MYO6 Variants Causing Late-onset Progressive Hearing Loss
Source: Genes (Basel). 2020 Mar 4;11(3):273. doi: 10.3390/genes11030273 (PMC7140843; doi:10.3390/genes11030273)
Supplement: Supplementary file 1 [file genes-11-00273-s001.zip]

Archive with 11 entries (8 files):
- Suppl./
- Suppl./.DS_Store
- __MACOSX/
- __MACOSX/Suppl./
- __MACOSX/Suppl./._.DS_Store
- Suppl./Supply figure1 20202-24.png
- __MACOSX/Suppl./._Supply figure1 20202-24.png
- Suppl./Supplymentary Table 1.pdf
- __MACOSX/Suppl./._Supplymentary Table 1.pdf
- Suppl./Supplymentary Figure 2.pdf
- __MACOSX/Suppl./._Supplymentary Figure 2.pdf
